# Supplementary material for: Analysis of Bacterial Pathogens Causing Complicating HAP in Patients with Secondary Peritonitis
Source: Antibiotics (Basel). 2023 Mar 6;12(3):527. doi: 10.3390/antibiotics12030527 (PMC10044605; doi:10.3390/antibiotics12030527)
Supplement: Supplementary file 1 [file antibiotics-12-00527-s001.zip]

Archive with 1 entries (1 files):
- antibiotics-2244672-supplementary.pdf
